# Supplementary material for: Risk Factors for Attempted Suicide and Suicide Death Among South-East Asian Women: A Scoping Review
Source: Int J Environ Res Public Health. 2024 Dec 12;21(12):1658. doi: 10.3390/ijerph21121658 (PMC11675859; doi:10.3390/ijerph21121658)
Supplement: Supplementary file 1 [file ijerph-21-01658-s001.zip]

Archive with 1 entries (1 files):
- ijerph-3216337-supplementary.pdf
